# Supplementary material for: Challenges and Costs of Asexuality: Variation in Premeiotic Genome Duplication in Gynogenetic Hybrids from Cobitis taenia Complex
Source: Int J Mol Sci. 2021 Nov 9;22(22):12117. doi: 10.3390/ijms222212117 (PMC8622741; doi:10.3390/ijms222212117)
Supplement: Supplementary file 1 [file ijms-22-12117-s001.zip]

Archive with 1 entries (1 files):
- ijms-1421835-supplementary.pdf
